# Supplementary material for: Syndecan-1 Promotes Angiogenesis in Triple-Negative Breast Cancer through the Prognostically Relevant Tissue Factor Pathway and Additional Angiogenic Routes
Source: Cancers (Basel). 2021 May 12;13(10):2318. doi: 10.3390/cancers13102318 (PMC8150756; doi:10.3390/cancers13102318)
Supplement: Supplementary file 1 [file cancers-13-02318-s001.zip]

Archive with 1 entries (1 files):
- cancers-1211352-supplementary.pdf
